# Supplementary material for: Relationship between age at menarche and breast cancer in individuals, as well as in first-degree kin and estrogen receptor status: a Mendelian randomization study
Source: Front Oncol. 2024 Jun 14;14:1408132. doi: 10.3389/fonc.2024.1408132 (PMC11211530; doi:10.3389/fonc.2024.1408132)
Supplement: Supplementary file 2 [file Table_2.xlsx]

## Sheet: Sheet1
Relationship between age at menarche and breast cancer in individuals, as well as in first-degree kin and estrogen receptor status: a Mendelian randomization study
Zhijun Zhao1 Jinming Zhang2 Xiaofeng Tian1,3
1.Department of Thyroid and Breast Surgery, China-Japan Union Hospital of Jilin University, Jilin University, Changchun, China
2.First Hospital of Jilin University, Jilin University, Changchun, China
3.Department of Thyroid and Breast Surgery, China-Japan Union Hospital of Jilin University, Jilin University, Changchun, China, txf@jlu.edu.cn.

## Sheet: Table S5
rs10094506
rs10153031
rs111558392
rs111567162
rs11165924
rs11240695
rs1172955
rs12125335
rs12571664
rs12603280
rs12894936
rs1329767
rs1414186
rs151680
rs157877
rs16918378
rs1925047
rs1971554
rs1984870
rs2461794
rs247520
rs2542420
rs2679894
rs2724961
rs2787487
rs36093651
rs3733632
rs4340786
rs4561063
rs4804117
rs4836984
rs484353
rs552491
rs6590889
rs6864818
rs6931884
rs7178532
rs73035994
rs7465046
rs7712046
rs7753896
rs7853970
rs7907759
rs8040272
rs8136272
rs852061
rs913588
rs9330454
rs9382676
rs9474996
rs9635759

## Sheet: Table S3
rs10094506
rs10153031
rs1079866
rs111558392
rs111567162
rs11165924
rs11240695
rs1172955
rs12125335
rs12571664
rs12603280
rs12894936
rs1329767
rs1414186
rs151680
rs157877
rs16918378
rs1925047
rs1971554
rs1984870
rs2461794
rs247520
rs2542420
rs2679894
rs2724961
rs2787487
rs36093651
rs3733632
rs4340786
rs4561063
rs4804117
rs4836984
rs484353
rs552491
rs6590889
rs6864818
rs6931884
rs7178532
rs73035994
rs7465046
rs7712046
rs7753896
rs7853970
rs7907759
rs8040272
rs8136272
rs852061
rs913588
rs9330454
rs9382676
rs9474996
rs9635759

## Sheet: Table S6
rs10094506
rs10153031
rs1079866
rs111558392
rs111567162
rs11165924
rs11240695
rs1172955
rs12125335
rs12571664
rs12603280
rs12894936
rs1329767
rs1414186
rs151680
rs157877
rs16918378
rs1925047
rs1971554
rs1984870
rs2461794
rs247520
rs2542420
rs2679894
rs2724961
rs2787487
rs36093651
rs3733632
rs4340786
rs4561063
rs4804117
rs4836984
rs484353
rs552491
rs6590889
rs6864818
rs6931884
rs7178532
rs73035994
rs7465046
rs7712046
rs7753896
rs7853970
rs7907759
rs8040272
rs8136272
rs852061
rs913588
rs9330454
rs9382676
rs9474996

## Sheet: Table S4
rs10094506
rs10138913
rs10153031
rs10156597
rs10237306
rs1079866
rs10931831
rs10934420
rs111567162
rs11165924
rs11210871
rs11240695
rs115435316
rs117143374
rs1172955
rs11873906
rs12125335
rs12571664
rs12603280
rs12894936
rs12915845
rs1329767
rs13322435
rs1414186
rs142058842
rs1512238
rs151680
rs157877
rs16918378
rs1704528
rs1925047
rs1971554
rs1984870
rs2108753
rs2300922
rs2461794
rs247520
rs2542420
rs2679894
rs2724961
rs2787487
rs3113862
rs36093651
rs3733632
rs395962
rs4340786
rs4561063
rs4804117
rs4836984
rs484353
rs4945266
rs552491
rs62379978
rs6590889
rs6864818
rs6931884
rs6933660
rs7114175
rs7178532
rs7465046
rs7712046
rs7753896
rs7852169
rs7853970
rs7907759
rs8040272
rs8136272
rs852061
rs913588
rs9330454
rs9349203
rs9382676
rs9474996
rs953230
rs9548873
rs9635759
rs9758500

## Sheet: Table S7
rs10094506
rs10138913
rs10153031
rs1079866
rs10934420
rs111567162
rs11165924
rs11210871
rs11240695
rs115435316
rs1172955
rs12125335
rs12571664
rs12603280
rs12894936
rs12915845
rs1329767
rs13322435
rs1414186
rs142058842
rs1512238
rs151680
rs157877
rs16918378
rs1704528
rs1925047
rs1971554
rs1984870
rs2108753
rs2300922
rs2461794
rs247520
rs2542420
rs2679894
rs2724961
rs2787487
rs3113862
rs36093651
rs3733632
rs4340786
rs4561063
rs4804117
rs4836984
rs484353
rs4945266
rs552491
rs62379978
rs6590889
rs6864818
rs6931884
rs6933660
rs7114175
rs7178532
rs73035994
rs7465046
rs7712046
rs77530428
rs7753896
rs7852169
rs7853970
rs7907759
rs8040272
rs8136272
rs852061
rs913588
rs9330454
rs9382676
rs9474996
rs953230
rs9635759
rs9758500

## Sheet: Table S8
rs10094506
rs10138913
rs10143972
rs10153031
rs10156597
rs10237306
rs1023955
rs1040070
rs1079866
rs10832021
rs10931831
rs10934420
rs11031040
rs111567162
rs11165924
rs11210871
rs11240695
rs115435316
rs117143374
rs1172955
rs11873906
rs12125335
rs12571664
rs12603280
rs12663002
rs12894936
rs12915845
rs1329767
rs13322435
rs1414186
rs142058842
rs1512238
rs151680
rs157877
rs16841867
rs16917237
rs16918378
rs16937956
rs1704528
rs1925047
rs1971554
rs1984870
rs2108753
rs2267812
rs2300922
rs2461794
rs247520
rs2542420
rs2659007
rs2679894
rs2724961
rs2787487
rs3113862
rs35935052
rs36093651
rs3733632
rs395962
rs4340786
rs4561063
rs4804025
rs4804117
rs4836984
rs484353
rs4897178
rs4945266
rs506589
rs552491
rs62104180
rs62379978
rs6590889
rs6864818
rs6931884
rs6933660
rs7114175
rs7132908
rs7178532
rs73035994
rs7359336
rs7465046
rs7576624
rs7712046
rs7753896
rs7852169
rs7853970
rs7907759
rs8040272
rs8051833
rs8136272
rs852061
rs913588
rs9330454
rs9382676
rs9474996
rs953230
rs9635759
rs9758500

## Sheet: Table S2
rs12125335
rs11210871
rs1040070
rs11165924
rs4561063
rs157877
rs506589
rs11240695
rs62104180
rs7576624
rs111567162
rs2679894
rs35935052
rs142058842
rs10931831
rs16841867
rs73035994
rs1984870
rs115435316
rs9758500
rs10934420
rs2461794
rs13322435
rs2300922
rs2108753
rs4340786
rs3113862
rs3733632
rs7712046
rs247520
rs62379978
rs6864818
rs12663002
rs9349203
rs9474996
rs9382676
rs7753896
rs1414186
rs6931884
rs395962
rs4897178
rs6933660
rs1079866
rs2267812
rs10237306
rs2724961
rs16918378
rs10094506
rs7465046
rs2542420
rs552491
rs913588
rs1329767
rs7853970
rs9330454
rs10156597
rs7852169
rs4836984
rs7907759
rs1172955
rs12571664
rs16937956
rs10832021
rs16917237
rs11031040
rs1023955
rs953230
rs4945266
rs6590889
rs7114175
rs77530428
rs7132908
rs9548873
rs1925047
rs9522262
rs10138913
rs10143972
rs12894936
rs7178532
rs8040272
rs10153031
rs1971554
rs12915845
rs1704528
rs8051833
rs9972653
rs7359336
rs12603280
rs9635759
rs2787487
rs2659007
rs11873906
rs1512238
rs484353
rs4804117
rs4804025
rs852061
rs111558392
rs36093651
rs117143374
rs151680
rs8136272
